# Supplementary material for: Femtosecond Laser Fabrication of Submillimeter Microlens Arrays with Tunable Numerical Apertures
Source: Micromachines (Basel). 2022 Aug 12;13(8):1297. doi: 10.3390/mi13081297 (PMC9414556; doi:10.3390/mi13081297)
Supplement: Supplementary file 1 [file micromachines-13-01297-s001.zip]

Archive with 1 entries (1 files):
- micromachines-1803564-supplementary.pdf
